# Supplementary material for: Extracellular Traps in Coronary Thrombus Aspirates from Patients with ST-Elevation Myocardial Infarction
Source: Int J Mol Sci. 2026 Jul 3;27(13):5998. doi: 10.3390/ijms27135998 (PMC13361969; doi:10.3390/ijms27135998)
Supplement: Supplementary file 1 [file ijms-27-05998-s001.zip]

Archive with 1 entries (1 files):
- ijms-4375381-supplementary.pdf
